# Supplementary material for: Transcriptome analyses based on genetic screens for Pax3 myogenic targets in the mouse embryo
Source: BMC Genomics. 2010 Dec 8;11:696. doi: 10.1186/1471-2164-11-696 (PMC3018477; doi:10.1186/1471-2164-11-696)
Supplement: Additional file 2 — Tables S1-S3. In all tables, the probe name corresponds to the probe set designed by Affymetrix. In some cases, multiple probe sets correspond to the same transcript, the name of which is indicated in the gene title and gene symbol columns. When a probe set has not yet been annotated, a - sign has been assigned or the corresponding Riken number. The Fold change (FC) corresponds to the difference in signal intensities between Pax3PAX3-FKHR/GFP and Pax3GFP/+ embryos. This number is not on a logarithmic scale. The Adjusted (Adj) p-Value is also indicated. Table S1: Transcripts up-regulated (Table 1S-A) or down-regulated (Table 1S-B) in Pax3PAX3-FKHR/GFP (in comparison with Pax3GFP/+ embryos) in both forelimb and somite extracts. Table S2: Transcripts up-regulated (Table S2-A) or down-regulated (Table S2-B) in Pax3PAX3-FKHR/GFP (in comparison with Pax3GFP/+ samples) in forelimb buds. Table S3: Transcripts up-regulated (Table S3-A) or down-regulated (Table S3-B) in Pax3PAX3-FKHR/GFP (in comparison with Pax3GFP/+ samples) in somites. [file 1471-2164-11-696-S2.XLS]

## Sheet: Feuil1
TABLE S1-A : COMMON UP
Probe Names	Gene Title	Gene Symbol	FC limb	Adj p-Value_limb	FC somite	Adj p-Value_somite
1455299_at	vestigial like 3 (Drosophila)	Vgll3	8.41075	1.67e-12	2.22289	9.28509e-08
1418203_at	phorbol-12-myristate-13-acetate-induced protein 1	Pmaip1	8.0838	8.6e-10	10.7305	0
1422606_at	C1q and tumor necrosis factor related protein 3	C1qtnf3	7.51251	0	z	0
1423285_at	coagulation factor C homolog (Limulus polyphemus)	Coch	6.58	0	5.13444	0
1457012_at	developing brain homeobox 1	Dbx1	6.38466	0	5.19485	0
1434049_at	ectonucleoside triphosphate diphosphohydrolase 3	Entpd3	5.8373	7.14e-12	1.85173	2.33647e-06
1457273_at	odd Oz/ten-m homolog 2 (Drosophila)	Odz2	5.77377	2.53e-11	2.58021	0
1441353_at	neuron navigator 2	Nav2	5.63714	6.69e-08	1.47974	0.000869477
1453593_at	vestigial like 3 (Drosophila)	Vgll3	5.23271	3.13e-11	2.49915	0
1452936_at	cartilage acidic protein 1	Crtac1	5.14149	7.61e-10	3.86369	0
1427683_at	early growth response 2	Egr2	5.1289	7.61e-10	2.6148	0
1418937_at	deiodinase, iodothyronine, type II	Dio2	4.96268	4.1e-07	1.9268	4.02706e-07
1438883_at	fibroblast growth factor 5	Fgf5	4.93061	3.07e-10	3.89039	0
1430596_s_at	vestigial like 3 (Drosophila)	Vgll3	4.8358	4.59e-11	2.48598	0
1427682_a_at	early growth response 2	Egr2	4.68539	1.45e-08	2.31669	0
1436392_s_at	transcription factor AP-2, gamma	Tcfap2c	4.44572	5.86e-09	1.52574	0.000116294
1448170_at	seven in absentia 2	Siah2	4.38123	9.14e-07	1.57628	0.000862514
1427445_a_at	titin	Ttn	4.36559	1.32e-07	0.441076	5.08906e-12
1453009_at	carboxypeptidase M	Cpm	4.08159	7.83e-09	1.44877	0.0439867
1426606_at	cartilage acidic protein 1	Crtac1	4.06812	2.49e-09	3.28156	0
1449434_at	carbonic anhydrase 3	Car3	3.98314	0	0.664276	0.00159432
1424379_at	carbonic anhydrase 11	Car11	3.93729	6.01e-06	5.75731	0
1449374_at	pipecolic acid oxidase	Pipox	3.86199	6.12e-06	1.69172	3.20009e-05
1434606_at	v-erb-b2 erythroblastic leukemia viral oncogene homolog 3 (avian)	Erbb3	3.84149	2.55e-05	1.39019	0.0386971
1455224_at	angiopoietin-like 1	Angptl1	3.81991	1.43e-07	2.94886	0
1457133_at	transcription elongation regulator 1-like	Tcerg1l	3.61234	3.65e-05	2.20501	4.1238e-13
1437385_at	collagen and calcium binding EGF domains 1	Ccbe1	3.60337	1.41e-05	3.3802	0
1441429_at	insulin receptor substrate 4	Irs4	3.52108	1.62e-05	1.46122	0.0221093
1437217_at	ankyrin repeat domain 6	Ankrd6	3.51764	1.26e-07	2.56541	0
1450227_at	ankyrin repeat domain 6	Ankrd6	3.51237	0.000472737	1.98637	1.30865e-07
1458755_at	-	-	3.43861	6.85e-06	1.67997	9.97769e-05
1435261_at	transmembrane and tetratricopeptide repeat containing 1	Tmtc1	3.38265	2.6e-05	2.14646	1.36367e-11
1449484_at	stanniocalcin 2	Stc2	3.36646	0.00121568	1.6641	0.000746704
1419633_at	Unc4.1 homeobox (C. elegans)	Uncx4.1	3.36085	5.45e-07	1.66392	1.22944e-06
1426301_at	activated leukocyte cell adhesion molecule	Alcam	3.31749	6.31e-06	4.42594	0
1416053_at	leucine rich repeat protein 1, neuronal	Lrrn1	3.28526	0.000110879	0.704274	0.0236258
1439830_at	mitogen activated protein kinase kinase kinase 5	Map3k5	3.26019	0.000842154	1.94086	3.48052e-07
1438588_at	pleiomorphic adenoma gene-like 1	Plagl1	3.2221	1.1e-07	1.76841	1.56411e-07
1433715_at	copine VII	Cpne7	3.16442	0.000833547	1.44645	0.00187494
1421421_at	angiopoietin-like 1	Angptl1	3.15371	0.000142893	1.67729	0.000252494
1422866_at	procollagen, type XIII, alpha 1	Col13a1	3.1493	1.01e-07	1.87408	1.06935e-08
1452106_at	nephronectin	Npnt	3.12519	5.3e-05	2.74971	0
1437871_at	similar to phosphoglucomutase 5 /// phosphoglucomutase 5	Pgm5	3.10641	0.00135567	2.44052	0
1437467_at	activated leukocyte cell adhesion molecule	Alcam	3.08315	5.4e-05	4.09905	0
1452107_s_at	nephronectin	Npnt	3.08111	2.09e-05	3.24249	0
1455925_at	PR domain containing 8	Prdm8	3.05302	2.42e-05	1.92516	1.5585e-08
1434201_at	chordin-like 1	Chrdl1	2.98701	4.5e-06	2.06859	1.76079e-09
1419032_at	RIKEN cDNA 2610018G03 gene	2610018G03Rik	2.96853	0.0314362	1.57459	0.000125057
1434099_at	peroxisome proliferative activated receptor, gamma, coactivator 1 alpha	Ppargc1a	2.92967	0.00128946	1.82411	2.85721e-12
1417319_at	poliovirus receptor-related 3	Pvrl3	2.92117	0.000711243	1.38835	0.00128377
1429841_at	multiple EGF-like-domains 10	Megf10	2.88062	3.61e-05	1.90215	1.3274e-08
1416239_at	argininosuccinate synthetase 1	Ass1	2.85867	0.00198876	3.71448	0
1427446_s_at	titin	Ttn	2.83586	0.0101756	0.572911	0.000163782
1450079_at	Nik related kinase	Nrk	2.80171	0.000105491	1.46529	0.0386971
1451047_at	integral membrane protein 2A	Itm2a	2.78811	0.0225962	3.27259	0
1450734_at	leucine zipper transcription regulator 2	Sec16b	2.78591	0.00470321	1.43453	0.0133916
1452353_at	G protein-coupled receptor 155	Gpr155	2.78166	5.93e-06	3.41605	0
1435641_at	mannoside acetylglucosaminyltransferase 4, isoenzyme A	Unc50	2.74588	0.000686144	4.50312	0
1444596_at	1444596_at	Pax7	2.74032	0.00407421	1.59199	0.000874863
1456395_at	peroxisome proliferative activated receptor, gamma, coactivator 1 alpha	Ppargc1a	2.7358	0.000270054	1.68039	0.000711702
1435184_at	natriuretic peptide receptor 3	Npr3	2.72275	0.00232638	3.28899	0
1422607_at	ets variant gene 1	Etv1	2.66093	0.00174161	1.56364	0.00144075
1448021_at	1448021_at	-	2.65035	0.000832831	1.85546	2.24241e-05
1455080_at	protein phosphatase 1, regulatory (inhibitor) subunit 16B	Ppp1r16b	2.63687	0.000200459	1.47877	0.00706313
1435205_at	transcription factor AP-2, epsilon	Tcfap2e	2.61902	0.00576648	4.03525	0
1415874_at	sprouty homolog 1 (Drosophila)	Spry1	2.55659	0.00507173	3.0787	0
1450684_at	ets variant gene 1	Etv1	2.52353	0.00426818	1.70714	0.00133874
1421811_at	thrombospondin 1	Thbs1	2.50716	0.0103601	2.45458	3.62591e-09
1437466_at	activated leukocyte cell adhesion molecule	Alcam	2.47899	0.00476469	3.4382	0
1426514_at	carbohydrate sulfotransferase 15	Chst15	2.46113	0.0104104	2.41449	0
1417626_at	upregulated during skeletal muscle growth 4	Pde4dip	2.43133	0.0325056	1.66845	0.000640513
1451991_at	Eph receptor A7	Epha7	2.42569	0.00618427	1.77346	1.15771e-05
1434957_at	cell adhesion molecule-related/down-regulated by oncogenes	Cdon	2.42352	0.00233215	1.73474	1.75515e-05
1452092_at	carbohydrate (N-acetylgalactosamine 4-sulfate 6-O) sulfotransferase 15	Chst15	2.3552	0.0108799	2.52407	0
1416713_at	tubulin polymerization-promoting protein family member 3	Tppp3	2.32209	0.0188109	1.63151	0.000298578
1452878_at	protein kinase C, epsilon	Prkce	2.30422	0.0158602	1.35549	0.0340065
1448029_at	T-box 3	Tbx3	2.30098	0.0090477	2.1598	2.12645e-10
1439204_at	sodium channel, voltage-gated, type III, alpha	Scn3a	2.28932	0.0248501	1.42962	0.0364678
1417801_a_at	protein tyrosine phosphatase, receptor-type, F interacting protein, binding protein 2	Ppfibp2	2.23729	0.0161538	5.874	0
1418649_at	EGL nine homolog 3 (C. elegans)	Egln3	2.19985	0.0123939	3.63654	0
1433551_at	expressed sequence AI427515	Vat1l	2.19351	0.0120598	1.561	0.0031027
1452510_at	paired box gene 7	Pax7	2.1152	0.0149559	1.53685	0.000422828
1421594_a_at	synaptotagmin-like 2	Sytl2	2.11117	0.0161762	0.700446	0.00922671
1442277_at	choline kinase alpha	Chka	2.10017	0.00477354	1.73304	1.06325e-05
1456722_at	chordin-like 1	Chrdl1	2.09741	0.0112648	1.84577	1.36957e-06
1423608_at	integral membrane protein 2A	Itm2a	2.04872	0.0406917	2.58171	0
1420514_at	transmembrane protein 47	Tmem47	1.99433	0.010344	1.20115	0.0446112
1415743_at	histone deacetylase 5	Hdac5	1.96811	0.00919242	1.57642	5.97571e-05
1456144_at	neuron navigator 3	Nav3	1.95539	0.0225007	2.6314	0
1420757_at	myogenic factor 5	Myf5	1.89901	0.0308749	1.8528	6.99937e-09
1438408_at	ankyrin repeat domain 56	Ankrd56	1.82712	0.0272326	2.79271	0
TABLE S1-B : COMMON DOWN
Probe Names	Gene Title	Symbol	FC limb	Adj p-Value_limb	FC somite	Adj p-Value_somite
1441743_at	1441743_at	Pax3	-7.1104	1.67e-16	-1.75263	6.13846e-07
1420389_at	paired box gene 3	Pax3	-6.0384	3.76e-19	-1.88032	7.46114e-11
1430335_a_at	paired box gene 3	Pax3	-4.90988	3.86e-15	-1.73137	3.09097e-10
1453501_at	homeo box B1	Hoxb1	-4.49057	6.41e-06	-2.33166	2.21317e-11
1429348_at	sema domain, immunoglobulin domain (Ig), short basic domain, secreted	Sema3c	-3.30742	0.00328551	-1.43193	0.0360192
1419905_s_at	hydroxyprostaglandin dehydrogenase 15 (NAD)	Hpgd	-3.18488	3.18e-06	-1.54717	0.00158478
1416693_at	forkhead box C2	Foxc2	-3.1704	0.000364549	-1.46934	0.00082808
1448123_s_at	transforming growth factor, beta induced	Tgfbi	-2.94416	0.000820558	-1.75341	3.28514e-07
1419466_at	naked cuticle 2 homolog (Drosophila)	Nkd2	-2.93715	0.00108282	-0.662643	0.00410722
1415871_at	transforming growth factor, beta induced	Tgfbi	-2.9192	0.00298425	-1.51167	0.00381284
1455426_at	Eph receptor A3	Epha3	-2.81479	0.00359129	-1.86449	2.9738e-07
1427354_at	homeo box A4	Hoxa4	-2.63899	0.0307644	-1.94941	1.70629e-05
1425575_at	Eph receptor A3	Epha3	-2.60852	0.00384618	-1.86831	1.63215e-05
1459148_at	paired box gene 3	Pax3	-2.44437	0.0496175	-1.84953	8.90634e-05
1435678_at	RIKEN cDNA 2610017I09 gene	-	-2.43113	0.0439799	-1.75074	1.64894e-05
1417574_at	chemokine (C-X-C motif) ligand 12	Cxcl12	-2.20106	0.0192016	-1.84864	3.07077e-09
1419304_at	brachyury	T	-2.17367	2.54e-07	-0.549117	3.33386e-06
1436888_at	nescient helix loop helix 2	Nhlh2	-2.06443	0.0218761	-0.589719	0.00082808
1417872_at	four and a half LIM domains 1	Fhl1	-2.05667	0.0272326	-1.40496	0.0322378
1448823_at	chemokine (C-X-C motif) ligand 12	Cxcl12	-1.89969	0.0328343	-1.76256	6.71432e-09
TABLE S2-A : LIMB UP
Probe Names	Gene Title	Gene Symbol	FC limb	Adj p-Value_limb
1435767_at	sodium channel, voltage-gated, type III, beta	Scn3b	5.4455	3.85e-12
1460214_at	Purkinje cell protein 4	Pcp4	4.97161	6.82e-10
1456509_at	RIKEN cDNA 1110032F04 gene	1110032F04Rik	4.96222	3.38e-10
1457446_at	opioid binding protein/cell adhesion molecule-like	Opcml	4.48079	1.85e-06
1450078_at	Nik related kinase	Nrk	4.37746	1.36e-08
1429183_at	plakophilin 2	Pkp2	3.83732	9.6e-06
1419225_at	calcium channel, voltage-dependent, alpha2/delta subunit 3	Cacna2d3	3.80192	5.14e-07
1435612_at	opioid binding protein/cell adhesion molecule-like	Opcml	3.73471	3.54e-07
1433434_at	expressed sequence AW551984	AW551984	3.66058	1.47e-05
1429413_at	carboxypeptidase M	Cpm	3.65721	1.59e-07
1424214_at	RIKEN cDNA 9130213B05 gene	9130213B05Rik	3.6509	4.05e-08
1437880_at	ladybird homeobox 1 homolog (Drosophila) corepressor 1	Lbxcor1	3.58169	0.00030799
1454424_at	odd Oz/ten-m homolog 2 (Drosophila)	Odz2	3.57663	1.31e-05
1449799_s_at	plakophilin 2	Pkp2	3.57034	6.01e-06
1421425_a_at	regulator of calcineurin 2	Rcan2	3.18711	6.01e-06
1460041_at	fibronectin leucine rich transmembrane protein 1	Flrt1	3.16266	1.94e-05
1439906_at	---	---	3.12012	0.000690475
1428891_at	RIKEN cDNA 9130213B05 gene	9130213B05Rik	3.10812	0.000107779
1419118_at	hypothetical protein LOC100045106 /// V-set and transmembrane domain containing 2B	Vstm2b	3.09064	0.000816093
1440270_at	fibroblast growth factor 12	Fgf12	3.04153	0.000135414
1434458_at	follistatin	Fst	2.95034	0.000259863
1423331_a_at	similar to cell adhesion molecule nectin-3 beta /// poliovirus receptor-related 3	Pvrl3	2.94645	0.0276433
1434470_at	synaptotagmin XIII	Syt13	2.91649	0.0248501
1460336_at	peroxisome proliferative activated receptor, gamma, coactivator 1 alpha	Ppargc1a	2.91419	0.00541848
1460303_at	nuclear receptor subfamily 3, group C, member 1	Nr3c1	2.90731	0.000833547
1452473_at	proline rich 15	Prr15	2.89147	0.00673394
1420401_a_at	similar to receptor activity modifying protein 3	Ramp3	2.87372	0.000136767
1449863_a_at	distal-less homeobox 5	Dlx5	2.81388	0.000816093
1441072_at	---	---	2.803	8.17e-05
1450910_at	CAP, adenylate cyclase-associated protein, 2 (yeast)	Cap2	2.74348	0.00325265
1420682_at	cholinergic receptor, nicotinic, beta polypeptide 1 (muscle)	Chrnb1	2.7194	0.00320405
1456623_at	tropomyosin 1, alpha	Tpm1	2.71725	0.000586385
1416318_at	serine (or cysteine) peptidase inhibitor, clade B, member 1a	Serpinb1a	2.71077	0.0123939
1451154_a_at	CUG triplet repeat, RNA binding protein 2	Cugbp2	2.7035	0.00507173
1437751_at	peroxisome proliferative activated receptor, gamma, coactivator 1 alpha	Ppargc1a	2.68897	0.0482714
1455851_at	bone morphogenetic protein 5	Bmp5	2.6871	0.000239192
1450069_a_at	CUG triplet repeat, RNA binding protein 2	Cugbp2	2.67434	0.0220761
1425978_at	myocardin	Myocd	2.64246	0.000362005
1460256_at	carbonic anhydrase 3	Car3	2.62744	0.00541848
1458006_at	---	---	2.58847	0.00351247
1439998_at	jumonji domain containing 1C	Jmjd1c	2.58171	0.0191891
1449158_at	potassium channel, subfamily K, member 2	Kcnk2	2.55683	0.00815674
1428804_at	microfibrillar-associated protein 3-like	Mfap3l	2.55021	0.0101756
1437967_at	---	---	2.5495	0.000481063
1449519_at	growth arrest and DNA-damage-inducible 45 alpha	Gadd45a	2.48934	0.00926749
1442012_at	expressed sequence AU015791	AU015791	2.4742	0.00898138
1419606_a_at	troponin T1, skeletal, slow	Tnnt1	2.46223	0.0272326
1436092_at	---	Mafa	2.44749	0.00442133
1417409_at	Jun oncogene	Jun	2.42558	0.000643474
1451693_a_at	fibroblast growth factor 12	Fgf12	2.40157	0.015067
1448673_at	poliovirus receptor-related 3	Pvrl3	2.37094	0.00108648
1421365_at	follistatin	Fst	2.35879	0.00108282
1457635_s_at	nuclear receptor subfamily 3, group C, member 1	Nr3c1	2.32852	0.00401996
1427674_a_at	seizure related gene 6	Sez6	2.27527	0.0356816
1416129_at	ERBB receptor feedback inhibitor 1	Errfi1	2.27336	0.00470321
1417701_at	protein phosphatase 1, regulatory (inhibitor) subunit 14c	Ppp1r14c	2.27147	0.0313533
1436319_at	sulfatase 1	Sulf1	2.26892	0.0185307
1422864_at	runt related transcription factor 1	Runx1	2.26502	0.00231091
1448474_at	NIMA (never in mitosis gene a)-related expressed kinase 7	Nek7	2.24914	0.0243771
1427043_s_at	ecto-NOX disulfide-thiol exchanger 2	Enox2	2.24809	0.0125985
1459691_at	---	---	2.2274	9.68e-06
1423721_at	tropomyosin 1, alpha	Tpm1	2.21017	0.0132541
1437698_at	myosin VB	Myo5b	2.19693	0.0375879
1429448_s_at	tet oncogene 1	Tet1	2.1965	0.024976
1427520_a_at	myosin, heavy polypeptide 1, skeletal muscle, adult	Myh1	2.18484	0.0120638
1427306_at	ryanodine receptor 1, skeletal muscle	Ryr1	2.16531	0.0123939
1427564_at	diaphanous homolog 2 (Drosophila)	Diap2	2.15795	0.017351
1450988_at	leucine rich repeat containing G protein coupled receptor 5	Lgr5	2.12501	0.00919242
1457589_at	FAT tumor suppressor homolog 3 (Drosophila)	Fat3	2.1037	0.0270275
1457386_at	---	---	2.09029	0.0152462
1446565_at	---	---	2.08068	0.0217342
1438677_at	plakophilin 4	Pkp4	2.07677	0.0172067
1436889_at	gamma-aminobutyric acid (GABA) A receptor, subunit alpha 1	Gabra1	2.03899	0.00624099
1444083_at	titin	Ttn	2.01524	0.0270275
1422150_at	H6 homeo box 3	Hmx3	1.99761	0.0414867
1445757_at	T-box 3	Tbx3	1.99217	0.00183513
1428573_at	chimerin (chimaerin) 2	Chn2	1.99101	0.0194783
1452209_at	plakophilin 4	Pkp4	1.98175	0.0446133
1423747_a_at	pyruvate dehydrogenase kinase, isoenzyme 1	Pdk1	1.93078	0.0400988
1452899_at	RNA imprinted and accumulated in nucleus	Rian	1.9006	0.0388923
TABLE S2-B : LIMB DOWN
Probe Names	Gene Title	Gene Symbol	FC limb	Adj p-Value_limb
1455436_at	DIRAS family, GTP-binding RAS-like 2	Diras2	-13.4916	2.36e-32
1418357_at	forkhead box G1	Foxg1	-11.4005	2.68e-22
1447886_at	RIKEN cDNA 0610040B09 gene	0610040B09Rik	-7.61137	8.93e-15
1433579_at	transmembrane protein 30B	Tmem30b	-7.0981	2.64e-16
1437029_at	tachykinin receptor 3	Tacr3	-5.44595	7.88e-10
1434202_a_at	family with sequence similarity 107, member A	Fam107a	-4.98321	3.76e-09
1449350_at	odd-skipped related 1 (Drosophila)	Osr1	-4.82646	1.82e-07
1439627_at	zinc finger protein of the cerebellum 1	Zic1	-4.44719	1.08e-08
1423477_at	zinc finger protein of the cerebellum 1	Zic1	-4.19679	9.14e-07
1416967_at	SRY-box containing gene 2	Sox2	-4.04462	4.15e-05
1455325_at	---	---	-3.61454	2.54e-07
1418601_at	aldehyde dehydrogenase family 1, subfamily A7	Aldh1a7	-3.59544	4.64e-06
1449528_at	c-fos induced growth factor	Figf	-3.31803	0.0195824
1435179_at	RIKEN cDNA C130071C03 gene	C130071C03Rik	-3.23717	4.15e-05
1435396_at	syntaxin binding protein 6 (amisyn)	Stxbp6	-3.18696	0.00317199
1419437_at	single-minded homolog 2 (Drosophila)	Sim2	-3.1569	0.0194679
1416776_at	crystallin, mu	Crym	-3.09286	0.00457877
1450779_at	fatty acid binding protein 7, brain	Fabp7	-3.06079	0.00187517
1416658_at	frizzled-related protein	Frzb	-3.01287	0.0151537
1449402_at	carbohydrate (N-acetylglucosamino) sulfotransferase 7	Chst7	-2.97691	0.00431625
1424254_at	interferon induced transmembrane protein 1	Ifitm1	-2.76984	0.00735501
1448293_at	early B-cell factor 1	Ebf1	-2.64597	0.004607
1455537_at	RIKEN cDNA 6430547I21 gene	6430547I21Rik	-2.58112	0.0171861
1434195_at	protease, serine, 35	Prss35	-2.55396	0.0175924
1417760_at	nuclear receptor subfamily 0, group B, member 1	Nr0b1	-2.50197	0.00575855
1449236_at	delta-like 3 (Drosophila)	Dll3	-2.48672	0.0113764
1448213_at	annexin A1	Anxa1	-2.48231	0.0452129
1416688_at	synaptosomal-associated protein 91	Snap91	-2.46042	0.0108119
1418476_at	cytokine receptor-like factor 1	Crlf1	-2.43787	0.0112648
1448147_at	tumor necrosis factor receptor superfamily, member 19	Tnfrsf19	-2.34578	0.0177616
1419066_at	immediate early response 5-like	Ier5l	-2.20457	0.0369134
1431475_a_at	homeo box A10	Hoxa10	-2.00849	0.0212145
1455460_at	Mus musculus, clone IMAGE:5356935	100040120	-1.97724	0.014391
1455626_at	homeo box A9	Hoxa9	-1.81708	0.00400757
1438972_x_at	RIKEN cDNA 2810410L24 gene	---	-1.52334	0.0147854
TABLE S3-A : SOMITES UP
Probe Names	Gene Title	Gene Symbol	FC somites	Adj p-Value
1422941_at	wingless-related MMTV integration site 16	Wnt16	5.38625	0
1450429_at	calpain 6	Capn6	4.41498	0
1434447_at	met proto-oncogene	Met	3.24103	0
1455784_at	secretory blood group 1	Sec1	3.00954	0
1424797_a_at	paired-like homeodomain transcription factor 2	Pitx2	2.99619	0
1428142_at	ets variant gene 5	Etv5	2.99313	0
1434678_at	muscleblind-like 3 (Drosophila)	Mbnl3	2.86719	0
1420512_at	dickkopf homolog 2 (Xenopus laevis)	Dkk2	2.8509	0
1439059_at	CDNA sequence BC031748 (BC031748), mRNA	BC031748	2.82466	0
1424443_at	transmembrane 6 superfamily member 1	Tm6sf1	2.79104	0
1455845_at	WSC domain containing 1	Wscd1	2.74817	0
1437479_x_at	T-box 3	Tbx3	2.72803	0
1434153_at	src homology 2 domain-containing transforming protein B	Shb	2.69456	0
1427400_at	ladybird homeobox homolog 1 (Drosophila)	Lbx1	2.67302	0
1419033_at	RIKEN cDNA 2610018G03 gene	2610018G03Rik	2.57079	0
1422914_at	trans-acting transcription factor 5	Sp5	2.54855	0
1454742_at	RasGEF domain family, member 1B	Rasgef1b	2.54785	0
1457042_at	EST AI256396	AI256396	2.53617	0
1449335_at	tissue inhibitor of metalloproteinase 3	Timp3	2.47145	0
1459929_at	zinc finger protein 568	Zfp568	2.46449	0.00590405
1429893_at	interleukin 17 receptor D	Il17rd	2.42729	0
1423009_at	secretory blood group 1	Sec1	2.41569	0
1438211_s_at	D site albumin promoter binding protein	Dbp	2.40403	0
1423259_at	inhibitor of DNA binding 4 /// similar to Id4	Id4	2.38871	0
1425544_at	pleckstrin homology domain containing, family A member 5	Plekha5	2.37582	0.000673608
1437247_at	fos-like antigen 2 /// similar to fos-like antigen 2	Fosl2	2.33927	0
1456746_a_at	CD99 antigen-like 2	Cd99l2	2.33843	9.12417e-11
1436196_at	hypothetical protein C030046G05	C030046G05	2.32058	1.09893e-13
1416371_at	apolipoprotein D	Apod	2.30453	2.10531e-13
1422134_at	FBJ osteosarcoma oncogene B	Fosb	2.29919	2.03888e-12
1422642_at	CDC42 effector protein (Rho GTPase binding) 3	Cdc42ep3	2.29806	1.19533e-09
1437360_at	protocadherin 19	Pcdh19	2.28498	0
1427298_at	dynamin 3, opposite strand	Dnm3os	2.27735	2.03888e-12
1417394_at	Kruppel-like factor 4 (gut)	Klf4	2.27691	0
1436340_at	RIKEN cDNA 9630041G16 gene	9630041G16Rik	2.24464	1.28125e-09
1450700_at	CDC42 effector protein (Rho GTPase binding) 3	Cdc42ep3	2.21931	0
1442918_at	neuron navigator 3	Nav3	2.21421	2.10531e-13
1422836_at	muscleblind-like 3 (Drosophila)	Mbnl3	2.18868	2.11543e-12
1452217_at	AHNAK nucleoprotein (desmoyokin)	Ahnak	2.17469	1.32139e-09
1424988_at	myosin regulatory light chain interacting protein	Mylip	2.16717	5.51414e-12
1438551_at	neurogenin 1	Neurog1	2.16263	2.0098e-10
1454822_x_at	adenomatosis polyposis coli down-regulated 1	Apcdd1	2.14985	0
1426208_x_at	pleiomorphic adenoma gene-like 1	Plagl1	2.13412	0
1460044_at	one cut domain, family member 2	Onecut2	2.12249	5.47654e-08
1449070_x_at	adenomatosis polyposis coli down-regulated 1	Apcdd1	2.12146	7.12621e-11
1418382_at	adenomatosis polyposis coli down-regulated 1	Apcdd1	2.11794	1.37862e-08
1455145_at	protocadherin 19	Pcdh19	2.10903	1.63968e-11
1449865_at	sema domain, immunoglobulin domain (Ig), short basic domain, secreted, (semaphorin) 3A	Sema3a	2.10049	4.59272e-09
1418424_at	tumor necrosis factor alpha induced protein 6	Tnfaip6	2.07503	1.11114e-11
1448409_at	lymphoid-restricted membrane protein	Lrmp	2.07004	3.14399e-09
1440005_at	one cut domain, family member 2	Onecut2	2.05783	8.29626e-09
1429123_at	RAB27A, member RAS oncogene family	Rab27a	2.00917	6.56794e-11
1452894_at	ELAV (embryonic lethal, abnormal vision, Drosophila)-like 4 (Hu antigen D)	Elavl4	1.99531	1.07292e-05
1442094_at	inhibitor of growth family, member 5	Ing5	1.99508	3.5195e-07
1425206_a_at	Ubiquitin protein ligase E3A (Ube3a), transcript variant 2, mRNA	Ube3a	1.99188	0.00240563
1434881_s_at	potassium channel tetramerisation domain containing 12	Kctd12	1.99108	1.80004e-12
1419497_at	cyclin-dependent kinase inhibitor 1B	Cdkn1b	1.99092	8.70627e-08
1436325_at	RAR-related orphan receptor alpha	Rora	1.99068	8.86925e-08
1455735_at	adaptor-related protein complex AP-1, sigma 3	Ap1s3	1.98842	2.37624e-10
1418596_at	fibroblast growth factor receptor 4	Fgfr4	1.97811	9.94983e-09
1436311_at	gem (nuclear organelle) associated protein 5	Gemin5	1.96286	0.00417455
1453070_at	protocadherin 17	Pcdh17	1.95758	5.84508e-08
1444980_at	one cut domain, family member 2	Onecut2	1.94887	1.45717e-09
1452471_at	interleukin 17 receptor D	Il17rd	1.94409	7.261e-07
1420710_at	reticuloendotheliosis oncogene	Rel	1.92908	6.02399e-05
1417552_at	fibroblast activation protein	Fap	1.9171	6.76571e-09
1416529_at	epithelial membrane protein 1	Emp1	1.90459	6.6444e-09
1418174_at	D site albumin promoter binding protein	Dbp	1.90399	3.18284e-06
1416342_at	tenascin C	Tnc	1.89992	7.02766e-06
1421933_at	chromobox homolog 5 (Drosophila HP1a)	Cbx5	1.898	0.000768539
1449592_at	transcription factor 15	Tcf15	1.89152	6.55706e-09
1417975_at	karyopherin (importin) alpha 4	Kpna4	1.88817	0.0128444
1428834_at	dual specificity phosphatase 4	Dusp4	1.8706	3.13556e-09
1429427_s_at	transcription factor 7-like 2, T-cell specific, HMG-box	Tcf7l2	1.86909	5.63578e-08
1451158_at	thyroid hormone receptor interactor 12	Trip12	1.86633	5.17843e-06
1419735_at	casein kappa	Csn3	1.86089	9.12582e-06
1441107_at	doublesex and mab-3 related transcription factor like family A2	Dmrta2	1.86039	6.6444e-09
1438032_at	leucine-rich repeats and calponin homology (CH) domain containing 1	Lrch1	1.85738	4.34088e-07
1436920_at	protocadherin 17	Pcdh17	1.85514	0.000955309
1418936_at	v-maf musculoaponeurotic fibrosarcoma oncogene family, protein F (avian)	Maff	1.85257	2.55027e-07
1450767_at	neural precursor cell expressed, developmentally down-regulated gene 9	Nedd9	1.8453	1.13461e-05
1417395_at	Kruppel-like factor 4 (gut)	Klf4	1.84031	1.94951e-07
1450928_at	similar to Id4	LOC100045546	1.83786	1.43132e-05
1456212_x_at	suppressor of cytokine signaling 3	Socs3	1.83778	6.15987e-06
1434391_at	hypothetical LOC100270747	LOC100270747	1.83386	2.85895e-05
1444422_at	protocadherin 19	Pcdh19	1.8295	5.12e-08
1447933_at	kinesin family member 26A	Kif26a	1.82588	1.24974e-07
1417133_at	peripheral myelin protein 22	Pmp22	1.82515	6.63974e-07
1453596_at	inhibitor of DNA binding 2	Id2	1.82357	9.6089e-07
1437132_x_at	neural precursor cell expressed, developmentally down-regulated gene 9	Nedd9	1.82094	1.10846e-07
1422818_at	neural precursor cell expressed, developmentally down-regulated gene 9	Nedd9	1.82003	1.10966e-06
1439327_at	collagen and calcium binding EGF domains 1	Ccbe1	1.81957	1.3274e-08
1426869_at	biregional cell adhesion molecule-related/down-regulated by oncogenes (Cdon) binding protein	Boc	1.81498	6.56757e-07
1436287_at	predicted gene, ENSMUSG00000074303		1.81349	8.29765e-07
1439058_at	splicing factor proline/glutamine rich (polypyrimidine tract binding protein associated)	Sfpq	1.79741	0.000526254
1458685_at	GTPase activating RANGAP domain-like 1	Garnl1	1.78873	0.0108918
1428741_at	ELAV (embryonic lethal, abnormal vision, Drosophila)-like 4 (Hu antigen D)	Elavl4	1.786	1.22944e-06
1436329_at	early growth response 3	Egr3	1.78479	5.47654e-08
1444302_at	glycosyltransferase 8 domain containing 4 /// similar to CDNA sequence BC049816	Glt8d4	1.78221	0.000108318
1435521_at	Musashi homolog 2 (Drosophila)	Msi2	1.77858	4.23517e-06
1454654_at	disrupted in renal carcinoma 2 (human)	Dirc2	1.77265	9.32214e-06
1456307_s_at	adenylate cyclase 7	Adcy7	1.76847	3.31308e-05
1428694_at	microRNA host gene 1	Mirhg1	1.7682	1.89209e-06
1449852_a_at	EH-domain containing 4	Ehd4	1.76769	0.000271812
1447885_x_at	neural precursor cell expressed, developmentally down-regulated gene 9	Nedd9	1.76415	2.12367e-06
1442549_at	muscleblind-like 3 (Drosophila)	Mbnl3	1.76305	3.91255e-06
1433944_at	HECT domain containing 2	Hectd2	1.76122	1.3274e-08
1456379_x_at	delta/notch-like EGF-related receptor	Dner	1.7606	1.65525e-06
1419089_at	tissue inhibitor of metalloproteinase 3	Timp3	1.76011	6.68502e-07
1429428_at	transcription factor 7-like 2, T-cell specific, HMG-box	Tcf7l2	1.74822	9.32214e-06
1450723_at	ISL1 transcription factor, LIM/homeodomain	Isl1	1.74711	8.54122e-05
1456609_at	calcium/calmodulin-dependent protein kinase II inhibitor 1	Camk2n1	1.74597	7.36152e-05
1450922_a_at	transforming growth factor, beta 2	Tgfb2	1.74581	0.000244144
1418615_at	astrotactin 1	Astn1	1.74547	6.14916e-05
1439852_at	---	---	1.73585	0.000114379
1434275_at	naked cuticle 2 homolog (Drosophila)	Nkd2	1.73358	4.40716e-06
1448494_at	growth arrest specific 1	Gas1	1.73158	6.03888e-05
1450923_at	transforming growth factor, beta 2	Tgfb2	1.72839	1.50616e-07
1437199_at	gene model 337, (NCBI)	---	1.72688	1.77913e-05
1448117_at	kit ligand	Kitl	1.72654	0.000989057
1449893_a_at	leucine-rich repeats and immunoglobulin-like domains 1	Lrig1	1.72602	5.18093e-07
1417625_s_at	chemokine (C-X-C motif) receptor 7	Cxcr7	1.72348	1.89131e-06
1457359_at	inositol polyphosphate-4-phosphatase, type II	Inpp4b	1.72249	2.97149e-05
1437618_x_at	G protein-coupled receptor 85	Gpr85	1.71684	0.000145214
1425526_a_at	paired related homeobox 1	Prrx1	1.71636	0.000942404
1426926_at	phospholipase C, gamma 2	Plcg2	1.71339	2.48984e-06
1431826_a_at	BR serine/threonine kinase 2	Brsk2	1.71257	0.000352331
1448734_at	ceruloplasmin	Cp	1.71252	0.00032199
1434413_at	insulin-like growth factor 1	Igf1	1.71173	2.79315e-05
1445256_at	---	---	1.70643	0.00466573
1419879_s_at	tripartite motif-containing 25	Trim25	1.70391	0.000711702
1423250_a_at	transforming growth factor, beta 2	Tgfb2	1.70208	1.15632e-05
1436698_x_at	transmembrane protein 204	Tmem204	1.69525	1.42635e-07
1439774_at	paired related homeobox 1	Prrx1	1.69478	2.96316e-05
1428321_at	echinoderm microtubule associated protein like 1	Eml1	1.68884	9.08065e-05
1434802_s_at	neurotrophin 3	Ntf3	1.68768	7.40807e-06
1460302_at	thrombospondin 1	Thbs1	1.68485	1.81366e-05
1438398_at	RNA-binding region (RNP1, RRM) containing 2	---	1.68471	3.68064e-08
1419186_a_at	ST8 alpha-N-acetyl-neuraminide alpha-2,8-sialyltransferase 4	St8sia4	1.68324	6.447e-06
1429809_at	transmembrane and tetratricopeptide repeat containing 2	Tmtc2	1.67664	5.40756e-07
1455899_x_at	suppressor of cytokine signaling 3	Socs3	1.67206	2.97149e-05
1452382_at	dynamin 3, opposite strand	Dnm3os	1.66898	4.02063e-07
1433623_at	zinc finger protein 367	Zfp367	1.66328	1.06967e-05
1437401_at	insulin-like growth factor 1	Igf1	1.66059	6.75466e-06
1425974_a_at	tripartite motif-containing 25	Trim25	1.65786	5.10557e-05
1452380_at	Eph receptor A7	Epha7	1.6575	4.77578e-06
1454782_at	brain-specific angiogenesis inhibitor 3	Bai3	1.65725	3.76598e-10
1435458_at	proviral integration site 1	Pim1	1.65254	0.000129748
1436966_at	pellino 2	Peli2	1.652	0.00101371
1428429_at	RGM domain family, member B	Rgmb	1.6518	0.0237108
1460411_s_at	protein kinase domain containing, cytoplasmic	Pkdcc	1.6479	5.06025e-05
1415899_at	Jun-B oncogene	Junb	1.64068	1.75698e-05
1435041_at	myosin, light polypeptide 6, alkali, smooth muscle and non-muscle	Myl6	1.64045	8.69652e-06
1443792_at	testis specific gene A14	Tsga14	1.62759	1.96296e-05
1433462_a_at	phosphatidylinositol 4-kinase type 2 alpha	Pi4k2a	1.62589	0.0427053
1436799_at	ecto-NOX disulfide-thiol exchanger 1	Enox1	1.6243	5.34643e-06
1451474_a_at	poly (ADP-ribose) polymerase family, member 8	Parp8	1.61983	0.000616074
1436823_x_at	hemoglobin Y, beta-like embryonic chain	Hbb-y	1.61551	8.47174e-06
1434210_s_at	leucine-rich repeats and immunoglobulin-like domains 1	Lrig1	1.61235	0.000164145
1434465_x_at	very low density lipoprotein receptor	Vldlr	1.60741	0.000276907
1442676_at	monoamine oxidase A	Maoa	1.60637	0.00168423
1442757_at	leucine-rich repeats and calponin homology (CH) domain containing 1	Lrch1	1.60577	0.00109268
1425357_a_at	gremlin 1	Grem1	1.60539	0.00208725
1418102_at	hairy and enhancer of split 1 (Drosophila)	Hes1	1.60538	0.000488983
1420416_at	sema domain, immunoglobulin domain (Ig), short basic domain, secreted, (semaphorin) 3A	Sema3a	1.60341	1.21066e-05
1437241_at	Kruppel-like factor 11	Klf11	1.60205	0.00143678
1423260_at	inhibitor of DNA binding 4 /// similar to Id4	Id4	1.59353	0.0033279
1416107_at	neuron specific gene family member 2	Nsg2	1.59094	0.000160771
1421283_at	bone morphogenetic protein 5	Bmp5	1.59093	0.000616438
1456197_x_at	Adherens junction associated protein 1, mRNA (cDNA clone MGC:182829 IMAGE:9087443)	Ajap1	1.58828	0.00271464
1417623_at	solute carrier family 12, member 2	Slc12a2	1.58542	0.0285481
1435272_at	inositol 1,4,5-trisphosphate 3-kinase B	Itpkb	1.57501	0.000831324
1425895_a_at	inhibitor of DNA binding 1	Id1	1.57294	0.00028328
1449507_a_at	CD47 antigen (Rh-related antigen, integrin-associated signal transducer)	Cd47	1.56985	0.000805338
1425528_at	paired related homeobox 1	Prrx1	1.56895	0.000335424
1436717_x_at	hemoglobin Y, beta-like embryonic chain	Hbb-y	1.56828	4.56291e-05
1426712_at	solute carrier family 6 (neurotransmitter transporter), member 15	Slc6a15	1.56773	0.000787422
1454235_a_at	inhibitor of growth family, member 5	Ing5	1.56727	0.0216067
1416072_at	CD34 antigen	Cd34	1.56608	0.00262731
1416250_at	B-cell translocation gene 2, anti-proliferative	Btg2	1.56578	0.000109247
1428187_at	CD47 antigen (Rh-related antigen, integrin-associated signal transducer)	Cd47	1.56548	0.0377119
1448747_at	F-box protein 32	Fbxo32	1.56131	0.00606395
1439015_at	glial cell line derived neurotrophic factor family receptor alpha 1	Gfra1	1.56047	0.0150586
1449351_s_at	platelet-derived growth factor, C polypeptide	Pdgfc	1.55792	0.000490146
1428434_at	zinc finger, CCHC domain containing 12	Zcchc12	1.55471	9.2114e-05
1433992_at	shroom family member 2	Shroom2	1.55283	0.00126504
1426532_at	zinc finger, MYND domain containing 11	Zmynd11	1.54323	0.00295135
1424376_at	CDC42 effector protein (Rho GTPase binding) 1	Cdc42ep1	1.54221	0.0016636
1418507_s_at	suppressor of cytokine signaling 2	Socs2	1.54198	0.01005
1422168_a_at	brain derived neurotrophic factor	Bdnf	1.54097	0.00643602
1435805_at	lin-7 homolog A (C. elegans)	Lin7a	1.53754	0.00584009
1417288_at	pleckstrin homology domain-containing, family A (phosphoinositide binding specific) member 2	Plekha2	1.53729	0.0055477
1454877_at	SERTA domain containing 4	Sertad4	1.53714	0.00936525
1428662_a_at	HOP homeobox	Hopx	1.53591	0.00246968
1436103_at	RAB3A interacting protein	Rab3ip	1.5357	0.00157435
1425811_a_at	cysteine and glycine-rich protein 1	Csrp1	1.53204	0.0142353
1418285_at	ephrin B1	Efnb1	1.52911	0.0011597
1451264_at	FERM domain containing 6	Frmd6	1.52903	0.00120352
1426640_s_at	tribbles homolog 2 (Drosophila)	Trib2	1.51939	0.00658738
1420377_at	ST8 alpha-N-acetyl-neuraminide alpha-2,8-sialyltransferase 2	St8sia2	1.51842	0.0068599
1422504_at	glycine receptor, beta subunit	Glrb	1.51671	0.00442382
1429060_at	metastasis associated lung adenocarcinoma transcript 1 (non-coding RNA)	Malat1	1.51529	0.0265256
1438577_at	---	---	1.51458	0.000658091
1437358_at	WD repeat and FYVE domain containing 1	Wdfy1	1.51415	0.0349789
1419123_a_at	platelet-derived growth factor, C polypeptide	Pdgfc	1.51281	0.00029272
1433586_at	RGM domain family, member B	Rgmb	1.50977	0.00019246
1417040_a_at	BCL2-related ovarian killer protein	Bok	1.50727	0.0167595
1426368_at	similar to Ras and Rab interactor 2 /// Ras and Rab interactor 2	Rin2	1.50268	0.0141762
1435670_at	transcription factor AP-2 beta	Tcfap2b	1.50237	0.00257296
1424567_at	tetraspanin 2	Tspan2	1.50224	0.00984917
1419686_at	testis specific gene A14	Tsga14	1.50139	0.00607299
1454780_at	UDP-N-acetyl-alpha-D-galactosamine:polypeptide N-acetylgalactosaminyltransferase-like 4	Galntl4	1.50069	0.000735507
1452239_at	gene trap ROSA 26, Philippe Soriano	Gt(ROSA)26Sor	1.5002	2.86715e-05
1455266_at	kinesin family member 5C	Kif5c	1.49772	0.00126504
1454838_s_at	protein kinase domain containing, cytoplasmic	Pkdcc	1.49607	0.00107292
1442083_at	arginine/serine-rich coiled-coil 2	Rsrc2	1.49422	0.000796624
1422631_at	aryl-hydrocarbon receptor	Ahr	1.48866	0.00296687
1460426_at	phosphodiesterase 4D interacting protein (myomegalin)	Pde4dip	1.48761	0.0257236
1434350_at	cysteine-serine-rich nuclear protein 1	Csrnp1	1.4876	0.0309831
1427430_at	expressed sequence AI848100	AI848100	1.48721	0.0209135
1448321_at	SPARC related modular calcium binding 1	Smoc1	1.48623	9.82025e-05
1435363_at	pleckstrin homology domain containing, family G (with RhoGef domain) member 1	Plekhg1	1.48535	0.0216597
1419465_at	naked cuticle 2 homolog (Drosophila)	Nkd2	1.48365	0.01005
1425521_at	polyadenylate binding protein-interacting protein 1	Paip1	1.48199	0.0180068
1433587_at	RGM domain family, member B	Rgmb	1.48107	0.0153277
1425425_a_at	Wnt inhibitory factor 1	Wif1	1.47875	0.000234817
1430418_at	transmembrane protein 57	Tmem57	1.47813	0.0131916
1436507_at	interleukin-1 receptor-associated kinase 2	Irak2	1.47641	0.00686975
1460116_s_at	sprouty protein with EVH-1 domain 1, related sequence	Spred1	1.47626	0.00333134
1425213_at	family with sequence similarity 81, member A	Fam81a	1.47502	0.0218034
1420360_at	dickkopf homolog 1 (Xenopus laevis)	Dkk1	1.4742	0.00761374
1424749_at	WD repeat and FYVE domain containing 1	Wdfy1	1.47226	0.0391297
1418505_at	nudix (nucleoside diphosphate linked moiety X)-type motif 4	Nudt4	1.4699	0.000542195
1452387_a_at	angiomotin-like 2	Amotl2	1.46891	0.0421117
1457741_at	---	---	1.46874	0.00171816
1427516_a_at	biregional cell adhesion molecule-related/down-regulated by oncogenes (Cdon) binding protein	Boc	1.46781	0.00656451
1442502_at	leucine-rich repeats and calponin homology (CH) domain containing 1	Lrch1	1.46639	0.0249655
1457157_at	phospholipase C, eta 1	Plch1	1.46483	0.00337634
1423854_a_at	RAS-like, family 11, member B	Rasl11b	1.46213	0.0225207
1416700_at	Rho family GTPase 3	Rnd3	1.46159	0.0445019
1417051_at	protocadherin 8	Pcdh8	1.46129	0.00122482
1454904_at	X-linked myotubular myopathy gene 1	Mtm1	1.46062	0.0391113
1418602_at	cadherin 15	Cdh15	1.45788	0.0360192
1425553_s_at	huntingtin interacting protein 1 related	Hip1r	1.45547	0.0172502
1430582_at	SNF2 histone linker PHD RING helicase	Shprh	1.45516	0.0292957
1415823_at	stearoyl-Coenzyme A desaturase 2	Scd2	1.45471	0.0123993
1418483_a_at	glycoprotein galactosyltransferase alpha 1, 3	Ggta1	1.45374	0.0362892
1453344_at	RIKEN cDNA 1810032O08 gene	1810032O08Rik	1.4524	0.00227781
1438861_at	basonuclin 2	Bnc2	1.45072	0.0245967
1458980_at	---	---	1.44856	0.000500989
1448780_at	solute carrier family 12, member 2	Slc12a2	1.44814	0.013474
1426867_at	doublesex and mab-3 related transcription factor 2	Dmrt2	1.44648	0.0311828
1452911_at	sprouty protein with EVH-1 domain 1, related sequence	Spred1	1.44597	0.0339458
1425200_at	chloride channel CLIC-like 1	Clcc1	1.44529	0.0182651
1448830_at	dual specificity phosphatase 1	Dusp1	1.44464	0.00539516
1434507_at	aminopeptidase-like 1	Npepl1	1.4445	0.00471592
1448096_at	2-oxoglutarate and iron-dependent oxygenase domain containing 1, transcript variant 2, mRNA	Ogfod1	1.4397	0.00553254
1437861_s_at	protein kinase C, epsilon	Prkce	1.43841	0.0152706
1452679_at	tubulin, beta 2B	Tubb2b	1.43624	0.0015787
1460695_a_at	RIKEN cDNA 2010111I01 gene	2010111I01Rik	1.43354	0.0309757
1417191_at	DnaJ (Hsp40) homolog, subfamily B, member 9	Dnajb9	1.43158	0.00271464
1437492_at	mohawk homeobox	Mkx	1.42947	0.0138926
1420965_a_at	ectodermal-neural cortex 1	Enc1	1.42857	0.00454249
1433902_at	kelch repeat and BTB (POZ) domain containing 8	Kbtbd8	1.4261	0.0245724
1452519_a_at	zinc finger protein 36	Zfp36	1.42548	0.0190555
1419006_s_at	pellino 2	Peli2	1.42544	0.00180755
1438397_a_at	RNA binding motif protein 39	Rbm39	1.4253	0.0244985
1437810_a_at	hemoglobin Z, beta-like embryonic chain	Hbb-bh1	1.42382	0.00240348
1420821_at	sphingosine-1-phosphate phosphatase 1	Sgpp1	1.42229	0.00973067
1419473_a_at	cholecystokinin	Cck	1.42193	0.0129963
1426900_at	jumonji domain containing 1C	Jmjd1c	1.42168	0.00137448
1427347_s_at	tubulin, beta 2A	Tubb2a	1.42147	0.00365519
1455775_at	---	---	1.42115	0.0204686
1436660_at	ribosome binding protein 1	Rrbp1	1.41525	0.0171333
1455898_x_at	solute carrier family 2 (facilitated glucose transporter), member 3	Slc2a3	1.41445	0.0364678
TABLE S3-B : SOMITES DOWN
Probe Names	Gene Title	Gene Symbol	FC somites	Adj p-Value
1459253_at	Arrestin domain containing 3, mRNA	Arrdc3	-4.81348	8.2462e-50
1417464_at	troponin C2, fast	Tnnc2	-4.13489	3.92569e-49
1427115_at	myosin, heavy polypeptide 3, skeletal muscle, embryonic	Myh3	-3.88129	1.41662e-43
1436939_at	unc-45 homolog B (C. elegans)	Unc45b	-3.54444	3.78162e-26
1450813_a_at	troponin I, skeletal, slow 1	Tnni1	-3.42731	3.57267e-33
1448553_at	myosin, heavy polypeptide 7, cardiac muscle, beta	Myh7	-3.10822	5.43034e-23
1449939_s_at	delta-like 1 homolog (Drosophila)	Dlk1	-2.93993	3.15659e-32
1418370_at	troponin C, cardiac/slow skeletal	Tnnc1	-2.93821	7.33941e-24
1427735_a_at	actin, alpha 1, skeletal muscle	Acta1	-2.92899	1.82753e-31
1417600_at	solute carrier family 15 (H+/peptide transporter), member 2	Slc15a2	-2.76453	2.18502e-21
1441165_s_at	calsyntenin 2	Clstn2	-2.73246	4.44167e-18
1434369_a_at	crystallin, alpha B	Cryab	-2.69639	1.23128e-11
1453486_a_at	signal peptide, CUB domain, EGF-like 2	Scube2	-2.69251	3.18364e-20
1418726_a_at	troponin T2, cardiac	Tnnt2	-2.45272	1.66914e-11
1452651_a_at	myosin, light polypeptide 1	Myl1	-2.45179	2.03888e-12
1447806_s_at	serine/threonine kinase 23	Srpk3	-2.41026	1.0706e-14
1455907_x_at	paired-like homeobox 2b	Phox2b	-2.3929	2.0068e-09
1419391_at	myogenin	Myog	-2.34687	3.78612e-22
1416454_s_at	actin, alpha 2, smooth muscle, aorta	Acta2	-2.29384	5.03497e-19
1416778_at	serum deprivation response	Sdpr	-2.28717	2.07798e-10
1424967_x_at	troponin T2, cardiac	Tnnt2	-2.28454	8.3705e-18
1419150_at	myogenic factor 6	Myf6	-2.25926	2.31593e-11
1422580_at	myosin, light polypeptide 4	Myl4	-2.24609	1.61988e-13
1416114_at	SPARC-like 1	Sparcl1	-2.19914	5.88079e-17
1448371_at	myosin light chain, phosphorylatable, fast skeletal muscle	Mylpf	-2.19568	4.43895e-14
1443847_x_at	AF4/FMR2 family, member 2 (Aff2), mRNA	Aff2	-2.18927	2.88681e-11
1433643_at	calcium channel, voltage-dependent, alpha2/delta subunit 1	Cacna2d1	-2.16035	1.36224e-07
1453152_at	MAM domain containing 2	Mamdc2	-2.06761	1.5962e-07
1457712_at	chromodomain helicase DNA binding protein 8	Chd8	-2.03962	7.66709e-08
1456242_at	predicted gene, EG653016	EG653016	-2.03929	5.01766e-07
1451342_at	spondin 1, (f-spondin) extracellular matrix protein	Spon1	-2.03556	2.57679e-10
1437409_s_at	G protein-coupled receptor 126	Gpr126	-1.98394	1.9236e-06
1419109_at	histidine rich calcium binding protein	Hrc	-1.97561	3.36018e-07
1457867_at	sphingosine-1-phosphate phosphotase 2	Sgpp2	-1.95043	1.91692e-05
1438239_at	midline 1	Mid1	-1.91374	5.04829e-11
1416225_at	alcohol dehydrogenase 1 (class I)	Adh1	-1.91193	7.90188e-08
1450118_a_at	troponin T3, skeletal, fast	Tnnt3	-1.86331	1.29354e-06
1421679_a_at	cyclin-dependent kinase inhibitor 1A (P21)	Cdkn1a	-1.85544	5.84941e-08
1436002_at	signal peptide, CUB domain, EGF-like 3	Scube3	-1.85214	9.46021e-08
1460000_at	shisa homolog 3 (Xenopus laevis)	Shisa3	-1.84908	1.18721e-05
1435943_at	dipeptidase 1 (renal)	Dpep1	-1.84403	3.61345e-08
1436202_at	metastasis associated lung adenocarcinoma transcript 1 (non-coding RNA)	Malat1	-1.83513	2.31274e-09
1444494_at	kelch repeat and BTB (POZ) domain containing 10	Kbtbd10	-1.83393	1.8142e-11
1452478_at	alpha-kinase 2	Alpk2	-1.83181	1.74969e-05
1436223_at	---	---	-1.82756	0.000355092
1454137_s_at	hemochromatosis type 2 (juvenile) (human homolog)	Hfe2	-1.81605	1.62937e-08
1427580_a_at	RNA imprinted and accumulated in nucleus	Rian	-1.81175	2.7417e-09
1415927_at	actin, alpha, cardiac muscle 1 /// similar to alpha-actin (AA 27-375)	Actc1	-1.80982	6.71432e-09
1436570_at	---	---	-1.78688	3.15342e-07
1429459_at	sema domain, immunoglobulin domain (Ig), short basic domain, secreted	Sema3d	-1.75758	0.00082808
1438884_at	shisa homolog 3 (Xenopus laevis)	Shisa3	-1.75583	2.09675e-06
1442724_at	delta-like 1 homolog (Drosophila)	Dlk1	-1.75348	0.000740294
1420484_a_at	vitronectin	Vtn	-1.75301	0.000928118
1418876_at	forkhead box D1	Foxd1	-1.74923	4.97361e-06
1421923_at	SH3-domain binding protein 5 (BTK-associated)	Sh3bp5	-1.73662	3.15342e-07
1423606_at	periostin, osteoblast specific factor	Postn	-1.7333	1.40248e-06
1424638_at	cyclin-dependent kinase inhibitor 1A (P21)	Cdkn1a	-1.7301	1.90316e-06
1447174_at	dachshund 1 (Drosophila)	Dach1	-1.72342	2.40677e-06
1418697_at	indolethylamine N-methyltransferase	Inmt	-1.71979	1.15632e-05
1429257_at	---	---	-1.7187	1.13461e-05
1422839_at	neurogenin 2	Neurog2	-1.71244	0.00111776
1456084_x_at	fibromodulin	Fmod	-1.71008	6.73985e-06
1419312_at	ATPase, Ca++ transporting, cardiac muscle, fast twitch 1	Atp2a1	-1.701	0.00028328
1443435_at	---	---	-1.69967	5.53421e-07
1449577_x_at	tropomyosin 2, beta	Tpm2	-1.69347	4.68351e-06
1419739_at	tropomyosin 2, beta	Tpm2	-1.68913	2.86715e-05
1419271_at	paired box gene 6	Pax6	-1.67481	0.000973827
1453003_at	sortilin-related receptor, LDLR class A repeats-containing	Sorl1	-1.66499	7.76622e-05
1420500_at	DnaJ (Hsp40) homolog, subfamily C, member 1	Dnajc1	-1.66406	9.09989e-06
1450435_at	L1 cell adhesion molecule	L1cam	-1.65622	1.13461e-05
1424415_s_at	spondin 1, (f-spondin) extracellular matrix protein	Spon1	-1.65143	0.00152888
1422024_at	Friend leukemia integration 1	Fli1	-1.65071	1.75698e-05
1427054_s_at	ABI gene family, member 3 (NESH) binding protein	Abi3bp	-1.6492	0.0002519
1453372_at	DnaJ (Hsp40) homolog, subfamily C, member 1	Dnajc1	-1.64337	0.0174203
1446850_at	phosphatidic acid phosphatase type 2B	---	-1.6414	6.14916e-05
1443832_s_at	serum deprivation response	Sdpr	-1.63121	0.00444924
1451857_a_at	notum pectinacetylesterase homolog (Drosophila)	Notum	-1.63095	3.31308e-05
1440431_at	myeloid ecotropic viral integration site 1	---	-1.62966	1.20451e-05
1428899_at	transmembrane protein 182	Tmem182	-1.62445	8.51189e-05
1443823_s_at	ATPase, Na+/K+ transporting, alpha 2 polypeptide	Atp1a2	-1.62279	0.00550194
1449544_a_at	potassium voltage-gated channel, subfamily H (eag-related), member 2	Kcnh2	-1.62235	0.000281496
1452183_a_at	maternally expressed 3	Meg3	-1.61905	1.56849e-05
1419028_at	cyclic AMP-regulated phosphoprotein, 21	Arpp21	-1.61818	0.00333134
1433743_at	dachshund 1 (Drosophila)	Dach1	-1.61709	4.2984e-05
1456250_x_at	transforming growth factor, beta induced	Tgfbi	-1.61403	0.000355569
1450883_a_at	CD36 antigen	Cd36	-1.61194	0.000137677
1455106_a_at	creatine kinase, brain	Ckb	-1.61193	4.99866e-06
1424007_at	growth differentiation factor 10	Gdf10	-1.61001	0.0124881
1428571_at	collagen, type IX, alpha 1	Col9a1	-1.59499	6.74998e-05
1443260_at	Meis homeobox 1	Meis1	-1.57992	0.000208208
1449967_at	single-minded homolog 1 (Drosophila)	Sim1	-1.57685	0.00107292
1426758_s_at	maternally expressed 3	Meg3	-1.57368	2.46319e-05
1444552_at	---	---	-1.56954	2.0068e-09
1423278_at	protein tyrosine phosphatase, receptor type, K	Ptprk	-1.56891	0.000116865
1443949_at	protein phosphatase 2, regulatory subunit B (B56), epsilon isoform	---	-1.56634	0.0272508
1437086_at	achaete-scute complex homolog 1 (Drosophila)	Ascl1	-1.56145	1.35646e-06
1457435_x_at	myomesin 2	Myom2	-1.55791	1.79639e-05
1417013_at	heat shock protein 8	Hspb8	-1.55644	0.0257824
1418271_at	basic helix-loop-helix family, member e22	Bhlhe22	-1.55187	0.0474421
1440081_at	Premature mRNA for mKIAA1569 protein	Cep192	-1.55177	0.000334592
1418494_at	early B-cell factor 2	Ebf2	-1.55014	0.0052923
1446324_at	---	---	-1.53991	0.0017477
1430291_at	dedicator of cytokinesis 5	Dock5	-1.53885	0.000726402
1431355_s_at	transient receptor potential cation channel, subfamily M, member 7	Trpm7	-1.52657	0.00300495
1424852_at	myocyte enhancer factor 2C	Mef2c	-1.52233	6.74998e-05
1429783_at	PDZ and LIM domain 5	Pdlim5	-1.51344	0.00316715
1436948_a_at	family with sequence similarity 70, member A	Fam70a	-1.51322	0.0118954
1417466_at	regulator of G-protein signaling 5	Rgs5	-1.51244	0.00262731
1448012_at	predicted gene, EG546524	EG546524	-1.51124	0.00742073
1429368_at	leucine-rich repeats and immunoglobulin-like domains 3	Lrig3	-1.50839	0.0137756
1436458_at	sema domain, transmembrane domain (TM), and cytoplasmic domain	Sema6a	-1.50819	0.0193645
1427361_at	homeo box C6	Hoxc6	-1.50722	0.00217866
1441152_at	PHD finger protein 20	---	-1.50633	0.0457515
1439885_at	homeo box C5	Hoxc5	-1.50615	0.000414379
1424596_s_at	LIM and cysteine-rich domains 1	Lmcd1	-1.50262	0.0113515
1435752_s_at	ATP-binding cassette, sub-family C (CFTR/MRP), member 9	Abcc9	-1.50014	0.0245967
1446001_at	---	---	-1.49663	0.0273548
1421840_at	ATP-binding cassette, sub-family A (ABC1), member 1	Abca1	-1.49175	0.0111023
1440001_at	RNA imprinted and accumulated in nucleus	Rian	-1.49165	0.000876603
1452315_at	kinesin family member 11	Kif11	-1.49102	0.000139257
1444232_at	protein kinase, cGMP-dependent, type I	Prkg1	-1.48978	0.0331695
1458050_at	---	---	-1.48753	0.0193112
1417951_at	enolase 3, beta muscle	Eno3	-1.48673	0.00266427
1451507_at	myocyte enhancer factor 2C	Mef2c	-1.48652	0.0142574
1429918_at	Rho GTPase activating protein 20	Arhgap20	-1.48582	8.03281e-05
1421841_at	fibroblast growth factor receptor 3	Fgfr3	-1.48517	0.00125655
1449359_at	paired box gene 1	Pax1	-1.48337	0.000385201
1441584_at	Friend leukemia integration 1	---	-1.48324	0.0106314
1434375_at	family with sequence similarity 168, member A	Fam168a	-1.48287	0.00102129
1427362_x_at	homeo box C6	Hoxc6	-1.48266	0.00285024
1441546_at	Membrane protein, palmitoylated 6 (MAGUK p55 subfamily member 6) (Mpp6), mRNA	Mpp6	-1.47831	0.0339058
1455849_at	neuron navigator 1	Nav1	-1.47813	0.00109268
1438966_x_at	fibromodulin	Fmod	-1.47738	0.000804038
1436650_at	filamin A interacting protein 1	Filip1	-1.4746	0.0394396
1440534_at	predicted gene, ENSMUSG00000056615	---	-1.47413	0.000708044
1438586_at	T-box 22	Tbx22	-1.47262	0.00413753
1418157_at	similar to COUP-TFI /// nuclear receptor subfamily 2, group F, member 1	Nr2f1	-1.4709	0.0033217
1439163_at	zinc finger and BTB domain containing 16	Zbtb16	-1.4707	0.0225414
1460474_at	RIKEN cDNA 2610028L16 gene	2610028L16Rik	-1.46911	0.0467456
1429135_at	RIKEN cDNA 1110059M19 gene	1110059M19Rik	-1.46782	0.0310136
1446235_at	cDNA sequence BC002199	BC002199	-1.46652	0.0155811
1452412_at	homeo box C8	Hoxc8	-1.46595	0.00294449
1448894_at	aldo-keto reductase family 1, member B8	Akr1b8	-1.46376	0.00534574
1437685_x_at	fibromodulin	Fmod	-1.46311	0.00496821
1456424_s_at	phospholipid transfer protein	Pltp	-1.46147	0.00295479
1427640_a_at	runt-related transcription factor 1; translocated to, 1 (cyclin D-related)	Runx1t1	-1.46121	8.57022e-05
1441644_at	protein tyrosine phosphatase, receptor type, K	---	-1.46103	5.86985e-05
1418677_at	actinin alpha 3	Actn3	-1.45734	0.00724863
1452906_at	maternally expressed 3	Meg3	-1.45638	0.0006933
1443516_at	Ataxin 2 (Atxn2), mRNA	Atxn2	-1.45514	0.027196
1426258_at	sortilin-related receptor, LDLR class A repeats-containing	Sorl1	-1.45302	0.0469969
1428136_at	secreted frizzled-related protein 1	Sfrp1	-1.45178	0.00285024
1419486_at	forkhead box C1	Foxc1	-1.4515	0.00811396
1460061_at	---	---	-1.44867	0.0278062
1452141_a_at	selenoprotein P, plasma, 1	Sepp1	-1.44668	0.0408561
1438878_at	RIKEN cDNA 6430537K16 gene	6430537K16Rik	-1.44425	0.0225207
1456981_at	transmembrane channel-like gene family 7	Tmc7	-1.43831	0.0105443
1420884_at	sarcolipin	Sln	-1.43706	0.00271464
1457508_at	RIKEN cDNA C430003N24 gene	C430003N24Rik	-1.43505	0.0381719
1446530_at	---	---	-1.4349	0.00180573
1448893_at	nuclear receptor co-repressor 2	Ncor2	-1.43318	0.00148444
1435673_at	expressed sequence AI448005	AI448005	-1.43217	0.00081244
1436907_at	neuron navigator 1	Nav1	-1.4314	0.0156539
1425028_a_at	tropomyosin 2, beta	Tpm2	-1.43096	0.00460116
1427072_at	START domain containing 8	Stard8	-1.42905	0.0324156
1416805_at	RIKEN cDNA 1110032E23 gene	1110032E23Rik	-1.42274	0.0335594
1442051_at	histone cluster 2, H3c1	Hist2h3c1	-1.42258	0.00537347
1437213_at	nudix (nucleoside diphosphate linked moiety X)-type motif 21	Nudt21	-1.42203	0.0140444
1438030_at	RAS, guanyl releasing protein 3	Rasgrp3	-1.42023	0.0129988
1451634_at	RIKEN cDNA 2810051F02 gene	2810051F02Rik	-1.4192	0.0364678
