# Supplementary material for: Transcriptome analyses based on genetic screens for Pax3 myogenic targets in the mouse embryo
Source: BMC Genomics. 2010 Dec 8;11:696. doi: 10.1186/1471-2164-11-696 (PMC3018477; doi:10.1186/1471-2164-11-696)
Supplement: Additional file 3 — Table S4. Transcripts that are specifically expressed in GFP positive muscle progenitor cells and that are not detected in the GFP negative population of the forelimb bud. This list of transcripts corresponds to myogenic progenitor cell markers. In this table, mean intensity, not fold change ((shown in Tables S1-3), is represented. [file 1471-2164-11-696-S3.XLS]

## Sheet: Feuil1
TABLE S4 : GFP+ specific, LIMB
Probe Names	Gene Title	Gene Symbol	mean GFP+	mean GFP-
1441743_at	paired box gene 3	Pax3	9.95	9.95
1420757_at	myogenic factor 5	Myf5	9.07	9.07
1427400_at	lady bird-like homeobox 1 homolog (Drosophila)	Lbx1	9.79	9.79
1420389_at	paired box gene 3	Pax3	9.7	9.7
1439609_at	---	---	8.36	8.36
1438408_at	RIKEN cDNA 5730467H21 gene	Ankrd56	8.86	8.86
1416967_at	SRY-box containing gene 2	Sox2	7.12	7.12
1430308_at	RIKEN cDNA 5730409N16 gene	5730409N16Rik	7.16	7.16
1450779_at	fatty acid binding protein 7, brain	Fabp7	7.66	7.66
1419391_at	myogenin	Myog	8.53	8.53
1423477_at	zinc finger protein of the cerebellum 1	Zic1	6.68	6.68
1416776_at	crystallin, mu	Crym	8.12	8.12
1419606_a_at	troponin T1, skeletal, slow	Tnnt1	9.2	9.2
1455436_at	DIRAS family, GTP-binding RAS-like 2	Diras2	7.76	7.76
1430335_a_at	paired box gene 3	Pax3	7.61	7.61
1422914_at	trans-acting transcription factor 5	Sp5	7.56	7.56
1457012_at	developing brain homeobox 1	Dbx1	8.3	8.3
1447657_s_at	synaptopodin 2-like	Synpo2l	7.76	7.76
1424127_at	eyes absent 2 homolog (Drosophila)	Eya2	6.69	6.69
1439627_at	zinc finger protein of the cerebellum 1	Zic1	5.98	5.98
1418420_at	myogenic differentiation 1	Myod1	7.68	7.68
1418357_at	forkhead box G1	Foxg1	6.41	6.41
1430596_s_at	RIKEN cDNA 1700110N18 gene	Vgll3	6.95	6.95
1418417_at	musculin	Msc	9.06	9.06
1455645_at	RIKEN cDNA 8030451F13 gene	Mybpc1	7.97	7.97
1426255_at	neurofilament, light polypeptide	Nefl	7.27	7.27
1437029_at	tachykinin receptor 3	Tacr3	6.25	6.25
1422606_at	C1q and tumor necrosis factor related protein 3	C1qtnf3	6.16	6.16
1434458_at	Follistatin	Fst	7.52	7.52
1440803_x_at	tachykinin receptor 3	Tacr3	7.4	7.4
1449967_at	single-minded 1	Sim1	6.25	6.25
1422323_a_at	lady bird-like homeobox 1 homolog (Drosophila)	Lbx1	8	8
1439604_at	a disintegrin-like and metalloprotease with thrombospondin type 1 motif, 16	Adamts16	7.61	7.61
1428384_at	DNA segment, Chr 4, Brigham & Women's Genetics 0951 expressed	D4Bwg0951e	7.1	7.1
1424638_at	cyclin-dependent kinase inhibitor 1A (P21)	Cdkn1a	9.27	9.27
1436361_at	vestigial like 2 homolog (Drosophila)	Vgll2	8.12	8.12
1456498_at	integrin alpha 4	Itga4	6.59	6.59
1448710_at	chemokine (C-X-C motif) receptor 4	Cxcr4	6.72	6.72
1439015_at	glial cell line derived neurotrophic factor family receptor alpha 1	Gfra1	7.7	7.7
1435805_at	lin 7 homolog a (C. elegans)	Lin7a	7.77	7.77
1442769_at	RIKEN cDNA 8030451F13 gene	Mybpc1	7.44	7.44
1418602_at	cadherin 15	Cdh15	8.04	8.04
1457373_at	---	---	5.86	5.86
1419633_at	Unc4.1 homeobox (C. elegans)	Uncx	6.13	6.13
1449945_at	peroxisome proliferative activated receptor, gamma, coactivator 1 beta	Ppargc1b	7.52	7.52
1429024_at	RIKEN cDNA 1110018J23 gene	Rbm20	7.39	7.39
1421679_a_at	cyclin-dependent kinase inhibitor 1A (P21)	Cdkn1a	8.04	8.04
1444596_at	paired box gene 7	Pax7	6.16	6.16
1420388_at	protease, serine, 12 neurotrypsin (motopsin)	Prss12	7.28	7.28
1456242_at	LOC433110	EG653016	6.71	6.71
1417673_at	growth factor receptor bound protein 14	Grb14	6.62	6.62
1454832_at	phosphatase and actin regulator 1	Phactr1	5.81	5.81
1455299_at	RIKEN cDNA 1700110N18 gene	Vgll3	5.16	5.16
1426867_at	doublesex and mab-3 related transcription factor 2	Dmrt2	6.58	6.58
1418937_at	deiodinase, iodothyronine, type II	Dio2	6.25	6.25
1424214_at	RIKEN cDNA 9130213B05 gene	9130213B05Rik	8.27	8.27
1457741_at	---	---	6.3	6.3
1416693_at	forkhead box C2	Foxc2	7.41	7.41
1424596_s_at	LIM and cysteine-rich domains 1	Lmcd1	7.24	7.24
1418677_at	actinin alpha 3	Actn3	7.01	7.01
1456144_at	neuron navigator 3	Nav3	7.12	7.12
1439204_at	sodium channel, voltage-gated, type III, alpha polypeptide	Scn3a	5.67	5.67
1418876_at	forkhead box D1	Foxd1	6.26	6.26
1450723_at	ISL1 transcription factor, LIM/homeodomain (islet 1)	Isl1	5.53	5.53
1451689_a_at	SRY-box containing gene 10	Sox10	8.28	8.28
1419080_at	glial cell line derived neurotrophic factor	Gdnf	8.2	8.2
1418596_at	fibroblast growth factor receptor 4	Fgfr4	6.68	6.68
1438883_at	fibroblast growth factor 5	Fgf5	4.86	4.86
1436870_s_at	expressed sequence AU041783	Afap1l2	4.51	4.51
1435179_at	RIKEN cDNA C130071C03 gene	C130071C03Rik	4.67	4.67
1419056_at	reticulon 2 (Z-band associated protein)	Rtn2	6.59	6.59
1421365_at	follistatin	Fst	7.7	7.7
1417464_at	troponin C2, fast	Tnnc2	6.99	6.99
1452651_a_at	myosin, light polypeptide 1	Myl1	5.55	5.55
1422671_s_at	N-acetylated alpha-linked acidic dipeptidase 2	Naalad2	6.28	6.28
1418370_at	troponin C, cardiac/slow skeletal	Tnnc1	7.47	7.47
1419043_a_at	expressed sequence AW111922	Iigp1	5.62	5.62
1436888_at	nescient helix loop helix 2	Nhlh2	4.39	4.39
1419304_at	brachyury	T	6.52	6.52
1455080_at	RIKEN cDNA C130078N17 gene	Ppp1r16b	6.73	6.73
1447658_x_at	synaptopodin 2-like	Synpo2l	7	7
1435197_at	POU domain, class 3, transcription factor 3	Pou3f3	7.11	7.11
1427735_a_at	actin, alpha 1, skeletal muscle	Acta1	6.95	6.95
1420682_at	cholinergic receptor, nicotinic, beta polypeptide 1 (muscle)	Chrnb1	5.89	5.89
1418471_at	placental growth factor	Pgf	7.46	7.46
1421194_at	integrin alpha 4	Itga4	6.19	6.19
1425779_a_at	T-box 1	Tbx1	6.24	6.24
1435678_at	RIKEN cDNA 2610017I09 gene	2610017I09Rik	6.31	6.31
1436203_a_at	RIKEN cDNA 1110059G02 gene	1110059G02Rik	5.03	5.03
1440874_at	solute carrier organic anion transporter family, member 5A1	Slco5a1	6.16	6.16
1455865_at	CDNA sequence BC024760	Insm1	4.36	4.36
1417872_at	four and a half LIM domains 1	Fhl1	9.76	9.76
1419150_at	myogenic factor 6	Myf6	5.54	5.54
1420512_at	dickkopf homolog 2 (Xenopus laevis)	Dkk2	7.77	7.77
1428741_at	ELAV (embryonic lethal, abnormal vision, Drosophila)-like 4 (Hu antigen D)	Elavl4	6.12	6.12
1434369_a_at	crystallin, alpha B	Cryab	5.36	5.36
1456509_at	RIKEN cDNA 1110032F04 gene	1110032F04Rik	5.16	5.16
1441127_at	Adult male diencephalon cDNA, RIKEN clone:9330199D09	---	4.7	4.7
1456656_at	lin 7 homolog a (C. elegans)	Lin7a	4.88	4.88
1421425_a_at	Down syndrome critical region gene 1-like 1	Rcan2	5.84	5.84
1416632_at	"malic enzyme, supernatant"	Me1	6.96	6.96
1455845_at	cDNA sequence BC030477	Wscd1	5.48	5.48
1456606_a_at	carbohydrate sulfotransferase 11 /// phosphatase and actin regulator 1	Chst11 / Phactr1	5.73	5.73
1425468_at	proteolipid protein (myelin) 1	Plp1	5.8	5.8
1455537_at	RIKEN cDNA 6430547I21 gene	6430547I21Rik	4.47	4.47
1436568_at	junction adhesion molecule 2	Jam2	5.09	5.09
1428804_at	microfibrillar-associated protein 3-like	Mfap3l	4.22	4.22
1456741_s_at	glycoprotein m6a	Gpm6a	4.88	4.88
1421172_at	a disintegrin and metalloproteinase domain 12 (meltrin alpha)	Adam12	6.73	6.73
1459148_at	Paired box gene 3	---	5.3	5.3
1454137_s_at	"RGM domain family, member C"	Hfe2	5.94	5.94
1449402_at	carbohydrate (N-acetylglucosamino) sulfotransferase 7	Chst7	6.81	6.81
1448788_at	Cd200 antigen /// RIKEN cDNA 2300009N04 gene	Cd200	5.44	5.44
1448991_a_at	internexin neuronal intermediate filament protein, alpha	Ina	4.51	4.51
1416713_at	similar to Ina protein	Tppp3	7.73	7.73
1447806_s_at	serine/threonine kinase 23	Srpk3	5.31	5.31
1442315_at	forkhead box D2	Foxd2	6.39	6.39
1430036_at	RIKEN cDNA 2310015B20 gene	2310015B20Rik	5.79	5.79
1427912_at	carbonyl reductase 3	Cbr3	6.29	6.29
1456833_at	G protein-coupled receptor GPR17	Gpr17	6.09	6.09
1447870_x_at	RIKEN cDNA 1110002E22 gene	1110002E22Rik	5.73	5.73
1456395_at	peroxisome proliferative activated receptor, gamma, coactivator 1 alpha	Ppargc1a	5.78	5.78
1452353_at	G protein-coupled receptor 155	Gpr155	6.42	6.42
1422214_at	G protein-coupled receptor 74	Npffr2	5.21	5.21
1420401_a_at	receptor (calcitonin) activity modifying protein 3	Ramp3	6.55	6.55
1422941_at	wingless-related MMTV integration site 16	Wnt16	6.56	6.56
1426731_at	desmin	Des	7.25	7.25
1439588_at	solute carrier organic anion transporter family, member 5A1	Slco5a1	6.05	6.05
1422165_at	POU domain, class 3, transcription factor 4	Pou3f4	5.36	5.36
1437698_at	myosin Vb	Myo5b	5.7	5.7
1435162_at	protein kinase, cGMP-dependent, type II	Prkg2	4.84	4.84
1435452_at	transmembrane protein 20	Tmem20	6.41	6.41
1440487_at	RIKEN cDNA C030036D22 gene	Dcc	4.78	4.78
1422558_at	guanidinoacetate methyltransferase	Gamt	6.77	6.77
1455754_at	LIM domain only 3	Lmo3	5.37	5.37
1435495_at	adenosine A1 receptor	Adora1	5.63	5.63
1439573_at	reticulon 4 receptor-like 2	Rtn4rl2	6.61	6.61
1422438_at	epoxide hydrolase 1, microsomal	Ephx1	6.05	6.05
1449022_at	nestin	Nes	8.68	8.68
1416640_at	potassium voltage-gated channel, Isk-related family, member 1-like	Kcne1l	5.71	5.71
1449876_at	protein kinase, cGMP-dependent, type I	Prkg1	5.53	5.53
1431146_a_at	copine VIII	Cpne8	5.11	5.11
1422860_at	neurotensin	Nts	4.82	4.82
1460256_at	carbonic anhydrase 3	Car3	5.8	5.8
1418726_a_at	troponin T2, cardiac	Tnnt2	6.77	6.77
1449917_at	paired-like homeodomain transcription factor 3	Pitx3	6.08	6.08
1449240_at	G substrate	Gsbs	4.83	4.83
1419739_at	"tropomyosin 2, beta"	Tpm2	5.96	5.96
1420760_s_at	N-myc downstream regulated-like	Ndrg1	7.09	7.09
1452510_at	paired box gene 7	Pax7	5	5
1433906_at	RIKEN cDNA 4933402J24 gene	Rlbp1l1	4.72	4.72
1434298_at	zinc finger homeobox 1b	Zeb2	4.82	4.82
1435190_at	cell adhesion molecule with homology to L1CAM	Chl1	4.47	4.47
1450193_at	hyperpolarization-activated, cyclic nucleotide-gated K+ 1	Hcn1	4.72	4.72
1460406_at	Expressed sequence AI427122	Pls1	5.51	5.51
1427683_at	early growth response 2	Egr2	4.92	4.92
1427445_a_at	Titin	Ttn	6.52	6.52
1419302_at	hairy/enhancer-of-split related with YRPW motif-like	Heyl	5.66	5.66
1426413_at	neurogenic differentiation 1	Neurod1	4.31	4.31
1440056_at	Adult male hippocampus cDNA, RIKEN full-length enriched library, clone:C630001C05	---	5.83	5.83
1456180_at	Similar to hypothetical protein FLJ30829; RNA-binding region (RNP1, RRM) containing 6	Rbm24	5.26	5.26
1419028_at	cyclic AMP-regulated phosphoprotein, 21	Arpp21	5.4	5.4
1416239_at	argininosuccinate synthetase 1	Ass1	5.51	5.51
1455265_a_at	regulator of G-protein signaling 16	Rgs16	6.71	6.71
1424379_at	carbonic anhydrase 11	Car11	6.38	6.38
1444341_at	RIKEN cDNA 8030451F13 gene	Mybpc1	6.14	6.14
1442918_at	neuron navigator 3	Nav3	4.97	4.97
1453259_at	RIKEN cDNA 3830422K02 gene	Insc	5.7	5.7
1438704_at	Ring finger protein 28	Trim63	4.24	4.24
1429183_at	plakophilin 2	Pkp2	4.82	4.82
1439341_at	cDNA sequence AK220484	AK220484	7.98	7.98
1450813_a_at	troponin I, skeletal, slow 1	Tnni1	7	7
1429628_at	RIKEN cDNA 6330407J23 gene	6330407J23Rik	5.78	5.78
1426412_at	neurogenic differentiation 1	Neurod1	5.63	5.63
1455460_at	RIKEN cDNA A930005K07 gene	100040120	3.73	3.73
1433716_x_at	glial cell line derived neurotrophic factor family receptor alpha 2	Gfra2	3.58	3.58
1447953_at	EGF-like domain 8	Egfl8	7.09	7.09
1418314_a_at	ataxin 2 binding protein 1	A2bp1	5.52	5.52
1421001_a_at	carbonic anhydrase 6	Car6	4.85	4.85
1458012_at	dachshund 2 (Drosophila)	Dach2	5.17	5.17
1419487_at	myosin binding protein H	Mybph	5.27	5.27
1460125_at	Titin	Tnt	4.55	4.55
1444009_at	Ras association (RalGDS/AF-6) domain family 4	Rassf4	5.28	5.28
1436590_at	protein phosphatase 1, regulatory (inhibitor) subunit 3B	Ppp1r3b	4.98	4.98
1417760_at	nuclear receptor subfamily 0, group B, member 1	Nr0b1	4.69	4.69
1436694_s_at	neurogenic differentiation 4	Neurod4	3.42	3.42
1416286_at	regulator of G-protein signaling 4	Rgs4	4.42	4.42
1416114_at	SPARC-like 1 (mast9, hevin)	Sparcl1	6.58	6.58
1418979_at	RIKEN cDNA 9030611N15 gene	Akr1c14	3.27	3.27
1448955_s_at	Ca<2+>dependent activator protein for secretion	Cadps	4.31	4.31
1434326_x_at	coronin, actin binding protein, 2B	Coro2b	5.49	5.49
1444494_at	Kelch repeat and BTB (POZ) domain containing 10	Kbtbd10	4.57	4.57
1455907_x_at	paired-like homeobox 2b	Phox2b	4.55	4.55
1434195_at	protease, serine, 35	Prss35	5.19	5.19
1423328_at	ganglioside-induced differentiation-associated-protein 1	Gdap1	5.32	5.32
1452707_at	RIKEN cDNA 4631423F02 gene	Klhl30	4.96	4.96
1436193_at	mannosidase, alpha, class 1C, member 1	Man1c1	6.14	6.14
1438007_at	expressed sequence AI851790	Fam19a2	5.29	5.29
1424932_at	epidermal growth factor receptor	Egfr	5.28	5.28
1424415_s_at	spondin 1, (f-spondin) extracellular matrix protein	Spon1	6.64	6.64
1453366_at	tudor and KH domain containing protein	Tdrkh	5.66	5.66
1426606_at	cartilage acidic protein 1	Crtac1	5.53	5.53
1453855_at	RIKEN cDNA 1810057P16 gene	Mxra7	5.14	5.14
1448539_a_at	aspartoacylase (aminoacylase) 3	Acy3	5.21	5.21
1434203_at	cDNA sequence BC055107	Fam107a	5.5	5.5
1455695_at	ST8 alpha-N-acetyl-neuraminide alpha-2,8-sialyltransferase 1	St8sia1	5.78	5.78
1438288_x_at	RIKEN cDNA 1110059G02 gene	1110059G02Rik	3.83	3.83
1418271_at	basic helix-loop-helix domain containing, class B5	Bhlhe22	4.35	4.35
1416561_at	glutamic acid decarboxylase 1	Gad1	3.73	3.73
1448602_at	muscle glycogen phosphorylase	Pygm	5.33	5.33
1428851_at	RIKEN cDNA 1300014I06 gene	1300014I06Rik	6.41	6.41
1455277_at	Hedgehog-interacting protein	Hhip	5.39	5.39
1441429_at	Insulin receptor substrate 4	Irs4	4.11	4.11
1436931_at	regulatory factor X, 4 (influences HLA class II expression)	Rfx4	3.27	3.27
1449682_s_at	RIKEN cDNA 2410129E14 gene	Tubb2b	5.11	5.11
1452050_at	calcium/calmodulin-dependent protein kinase ID	Camk1d	5.19	5.19
1422990_at	met proto-oncogene	Met	4.79	4.79
1436939_at	cardiomyopathy associated 4	Unc45b	4.75	4.75
1427446_s_at	Titin	Ttn	5.7	5.7
1423150_at	secretory granule neuroendocrine protein 1, 7B2 protein	Scg5	5.18	5.18
1419946_s_at	---	---	3.64	3.64
1415919_at	neural proliferation, differentiation and control gene 1	Npdc1	5.94	5.94
1437062_s_at	phytanoyl-CoA hydroxylase interacting protein-like	Phyhipl	3.6	3.6
1450708_at	secretogranin II	Scg2	5.73	5.73
1435649_at	nexilin	Nexn	5.93	5.93
1434013_at	RIKEN cDNA D930036B08 gene	Ablim3	4.57	4.57
1427682_a_at	early growth response 2	Egr2	3.81	3.81
1440243_at	Copine VII	Cpne7	5.53	5.53
1421738_at	gamma-aminobutyric acid (GABA-A) receptor, subunit alpha 2	Gabra2	3.84	3.84
1421727_at	eyes absent 1 homolog (Drosophila)	Eya1	4.54	4.54
1429223_a_at	RGM domain family, member C	Hfe2	4.13	4.13
1426650_at	Myosin, heavy polypeptide 8, skeletal muscle, perinatal	Myh8	4.13	4.13
1424967_x_at	Troponin T2, cardiac	Tnnt2	6.19	6.19
1435987_x_at	RIKEN cDNA 1110059G02 gene	1110059G02Rik	3.92	3.92
1456093_at	zinc finger protein 536	Zfp536	4.86	4.86
1435752_s_at	ATP-binding cassette, sub-family C (CFTR/MRP), member 9	Abcc9	5.36	5.36
1426389_at	calcium/calmodulin-dependent protein kinase ID	Camk1d	5.11	5.11
1418178_at	internexin neuronal intermediate filament protein, alpha	LOC100047943	4.72	4.72
1456812_at	ATP-binding cassette, sub-family D (ALD), member 2	Abcd2	3.91	3.91
1419438_at	single-minded 2	Sim2	4.53	4.53
1439622_at	Ras association (RalGDS/AF-6) domain family 4	Rassf4	5.95	5.95
1424248_at	RIKEN cDNA 0710001E13 gene	Arpp21	4.98	4.98
1449206_at	mitsugumin 29	Sypl2	5.51	5.51
1441667_s_at	SET and MYND domain containing 1	Smyd1	3.57	3.57
1425289_a_at	complement receptor 2	Cr2	4.65	4.65
1417251_at	palmdelphin	Palmd	4.89	4.89
1421426_at	Hedgehog-interacting protein	Hhip	5.14	5.14
1422839_at	neurogenin 2	Neurog2	3.79	3.79
1417122_at	vav 3 oncogene	Vav3	4.6	4.6
