# Supplementary material for: Transcriptome analyses based on genetic screens for Pax3 myogenic targets in the mouse embryo
Source: BMC Genomics. 2010 Dec 8;11:696. doi: 10.1186/1471-2164-11-696 (PMC3018477; doi:10.1186/1471-2164-11-696)
Supplement: Additional file 4 — Table S5. Sequence of reverse (Rev) and forward (Fwd) primers used for semi-quantitative and quantitative PCR. [file 1471-2164-11-696-S4.XLS]

## Sheet: Feuil1
TABLE S5
semi-qPCR
primer name	sequence (5'-3')
Pax3_F	taccagcccacgtctattcc
Pax3_R	tagcctgcggtgctataggt
Sox2_F	agaaccccaagatgcacaac
Sox2_R	atgtaggtctgcgagctggt
Sox10_F	gaccagtaccctcacctcca
sox10_R	ttacctcgtggctgatctcc
HPRT-F	CTTGCTGGTGAAAAGGACCTCTC
HPRT-R	CAAATCAAAAGTCTGGGGACGC
c-met_F	ctgggactttggattcagga
c-met_R	tttggttgggtggatttcat
Six1_F	cagttctcgcctcacaatca
Six1_R	gggggtgagaactcctcttc
Sim1_F	agggacaagtgaccaccaag
Sim1_R	caggacaattcgtgctgaga
Zic1_F	tctgcttctgggaggagtgt
Zic1_R	ctgttgtgggagacacgatg
qPCR
primer name	sequence (5'-3')
Grem1_F	acagcgaagaacctgaggac
Grem1_R	gctccttgggaacctttctt
Epha7_F	caaagcaggctatcagcaaa
Epha7_R	agagaagctgtgggttggac
Epha3_F	gagacagtatgccgcagtca
Epha3_R	catttggatgttccggttct
Mbnl3_F	aaagaggtcagcccttgaca
Mbnl3_R	atgggcactgttgggataaa
Timp3_F	cacggaagcctctgaaagtc
Timp3_R	cctctccacaaagttgcaca
Vgll3_F	ctgccctacagcctgctatc
Vgll3_R	cctcctcctcttgtttgctg
Pax7_F	gccttcaaccaccttctgc
Pax7_R	actgtgctgcctccatcttg
Hdac5_F	atcgctgagaacggctttac
Hdac5_R	ctgaactggtttgggaact
